# Supplementary material for: Class and isotype of VlsE-specific antibody differentiates Lyme disease stage
Source: J Clin Microbiol. 2025 Jul 15;63(8):e00347-25. doi: 10.1128/jcm.00347-25 (PMC12345165; doi:10.1128/jcm.00347-25)
Supplement: Suplemental material source files for Fig 2 and Fig 3 — Fig. S2 and S3. [file jcm.00347-25-s0002.xlsx]

## Sheet: Fig 2
Source data used in Fig 2
Control
IgM			IgA1			IgG1			IgG2			IgG3			IgG4
1	2	Avg	1	2	Avg	1	2	Avg	1	2	Avg	1	2	Avg	1	2	Avg
0.1049	0.113	0.10895	0.1068	0.107	0.1069	0.088	0.0836	0.0858	0.0427	0.0422	0.04245		0.0697	0.0697	0.0804	0.0751	0.07775
0.136	0.1379	0.13695	0.1447	0.1403	0.1425	0.0848	0.0893	0.08705	0.0437	0.0435	0.0436	0.0704	0.0556	0.063	0.1029	0.0988	0.10085
0.127	0.1249	0.12595	0.0938	0.0961	0.09495	0.0852	0.1215	0.10335	0.1638	0.1629	0.16335	0.0819	0.0808	0.08135	0.0852	0.0777	0.08145
0.1917	0.1971	0.1944	0.1027	0.104	0.10335	0.075	0.0895	0.08225	0.0451	0.044	0.04455	0.0597	0.0546	0.05715	0.1387	0.1333	0.136
0.0745	0.073	0.07375	0.0878	0.0883	0.08805	0.1597	0.0826	0.12115	0.0459	0.0453	0.0456	0.061	0.0611	0.06105	0.1212	0.1042	0.1127
0.1079	0.1032	0.10555	0.0842	0.0836	0.0839	0.0792	0.077	0.0781	0.0446	0.0412	0.0429	0.0595	0.0557	0.0576	0.1145	0.1111	0.1128
0.0674	0.0646	0.066	0.1174	0.1244	0.1209	0.1014	0.0882	0.0948	0.0459	0.0457	0.0458	0.0585	0.0576	0.05805	0.0941	0.0878	0.09095
0.0908	0.0888	0.0898	0.1339	0.1272	0.13055	0.1219	0.118	0.11995	0.046	0.0449	0.04545	0.0811	0.0851	0.0831	0.0999	0.0945	0.0972
0.2275	0.2187	0.2231	0.1997	0.1945	0.1971	0.1332	0.1335	0.13335	0.0444	0.0441	0.04425	0.0946	0.0818	0.0882	0.1071	0.106	0.10655
0.107	0.0974	0.1022	0.0964	0.094	0.0952	0.0964	0.0922	0.0943	0.0456	0.044	0.0448	0.0529	0.0516	0.05225	0.0954	0.0958	0.0956
0.1323	0.132	0.13215	0.126	0.1224	0.1242	0.0881	0.0844	0.08625	0.094	0.0792	0.0866	0.0673	0.0668	0.06705	0.099	0.1001	0.09955
0.1231	0.1204	0.12175	0.1152	0.1133	0.11425	0.0963	0.0976	0.09695	0.0434	0.0435	0.04345	0.0682	0.0574	0.0628	0.107	0.1084	0.1077
0.1741	0.1857	0.1799	0.1425	0.1285	0.1355	0.0823	0.0806	0.08145	0.0448	0.0454	0.0451	0.0532	0.0519	0.05255	0.1121	0.1086	0.11035
0.1056	0.1067	0.10615	0.136	0.1333	0.13465	0.0808	0.0824	0.0816	0.0534	0.045	0.0492	0.054	0.0485	0.05125	0.1233	0.1238	0.12355
0.1478	0.1444	0.1461	0.0677	0.0721	0.0699	0.098	0.1007	0.09935	0.0448	0.0467	0.04575	0.0642	0.0601	0.06215	0.0884	0.0843	0.08635
0.1545	0.1544	0.15445	0.0997	0.0975	0.0986	0.1255	0.1279	0.1267	0.0504	0.0492	0.0498	0.0579	0.0586	0.05825	0.0695	0.0707	0.0701
0.0925	0.0982	0.09535	0.1245	0.1315	0.128	0.1217	0.1198	0.12075	0.0445	0.0443	0.0444	0.0783	0.0887	0.0835	0.105	0.0974	0.1012
0.1055	0.1035	0.1045	0.1089	0.1038	0.10635	0.0866	0.0906	0.0886	0.0503	0.047	0.04865	0.0635	0.067	0.06525	0.1077	0.1137	0.1107
0.1277	0.1232	0.12545	0.0801	0.0844	0.08225	0.0781	0.077	0.07755	0.0432	0.0413	0.04225	0.104	0.104	0.104	0.0632	0.0642	0.0637
0.0886	0.0911	0.08985	0.0916	0.0879	0.08975	0.0866	0.0885	0.08755	0.0452	0.0454	0.0453	0.0683	0.0677	0.068	0.0793	0.0797	0.0795
0.1301	0.1257	0.1279	0.1074	0.1088	0.1081	0.0899	0.0905	0.0902	0.0439	0.0458	0.04485	0.1044	0.0631	0.08375	0.0934	0.0908	0.0921
0.0981	0.0968	0.09745	0.1954	0.1932	0.1943	0.0883	0.0913	0.0898	0.0587	0.0586	0.05865	0.0533	0.05	0.05165	0.113	0.1178	0.1154
0.1143	0.1051	0.1097	0.0839	0.0817	0.0828	0.09	0.0849	0.08745	0.0544	0.0549	0.05465	0.0638	0.061	0.0624	0.0861	0.0799	0.083
0.1395	0.1465	0.143	0.1098	0.1168	0.1133	0.1076	0.1076	0.1076	0.0427	0.043	0.04285	0.0678	0.0706	0.0692	0.1004	0.0906	0.0955
0.1246	0.1268	0.1257	0.1144	0.1104	0.1124	0.1012	0.1123	0.10675	0.0436	0.0435	0.04355	0.0719	0.0634	0.06765	0.0897	0.085	0.08735
0.0839	0.0797	0.0818	0.105	0.104	0.1045	0.0819	0.0833	0.0826	0.0461	0.0493	0.0477	0.0532	0.0512	0.0522	0.0765	0.074	0.07525
0.0909	0.09	0.09045	0.1878	0.1807	0.18425	0.1007	0.1034	0.10205	0.0436	0.0481	0.04585	0.0641	0.0626	0.06335	0.1455	0.145	0.14525
0.0646	0.0635	0.06405	0.0867	0.082	0.08435	0.0965	0.1004	0.09845	0.0827	0.0861	0.0844	0.1528	0.1196	0.1362	0.064	0.0628	0.0634
0.0809	0.0814	0.08115	0.1333	0.1192	0.12625	0.093	0.0953	0.09415	0.0452	0.0428	0.044	0.0528	0.0571	0.05495	0.1153	0.1149	0.1151
0.0772	0.0757	0.07645	0.0968	0.099	0.0979	0.0851	0.0945	0.0898	0.0423	0.042	0.04215	0.0503	0.0502	0.05025	0.0828	0.0756	0.0792
0.1503	0.1643	0.1573	0.1036	0.1039	0.10375	0.0813	0.0879	0.0846	0.0438	0.0415	0.04265	0.0505	0.0496	0.05005	0.0986	0.0956	0.0971
0.1027	0.1045	0.1036	0.1298	0.1314	0.1306	0.0985	0.0986	0.09855	0.0503	0.0484	0.04935	0.0536	0.0517	0.05265	0.1093	0.1042	0.10675
0.072	0.0758	0.0739	0.1274	0.1371	0.13225	0.1057	0.1037	0.1047	0.0423	0.0427	0.0425	0.0773	0.0959	0.0866	0.1393	0.1707	0.155
0.1297	0.1436	0.13665	0.1133	0.1168	0.11505	0.0838	0.0911	0.08745	0.0432	0.0428	0.043	0.0619	0.0709	0.0664	0.0815	0.0959	0.0887
0.1169	0.127	0.12195	0.1186	0.1184	0.1185	0.1273	0.1481	0.1377	0.0452	0.043	0.0441	0.0571	0.0605	0.0588	0.0827	0.0951	0.0889
0.105	0.112	0.1085	0.0684	0.0777	0.07305	0.0968	0.0967	0.09675	0.0519	0.0539	0.0529	0.056	0.0593	0.05765	0.0964	0.1083	0.10235
0.1217	0.1328	0.12725	0.0752	0.0902	0.0827	0.0748	0.0783	0.07655	0.0438	0.0436	0.0437	0.0561	0.0552	0.05565	0.0813	0.0877	0.0845
0.1464	0.1513	0.14885	0.1059	0.1314	0.11865	0.1048	0.1131	0.10895	0.0436	0.0441	0.04385	0.0619	0.0646	0.06325	0.1039	0.1178	0.11085
0.1024	0.106	0.1042	0.1749	0.1917	0.1833	0.0951	0.1054	0.10025	0.0442	0.0433	0.04375	0.0642	0.0644	0.0643	0.1817	0.1877	0.1847
0.0986	0.1053	0.10195	0.1872	0.1959	0.19155	0.1471	0.1742	0.16065	0.0458	0.0461	0.04595	0.0851	0.0882	0.08665	0.197	0.1978	0.1974
Blinded
IgM			IgA1			IgG1			IgG2			IgG3			IgG4
1	2	Avg	1	2	Avg	1	2	Avg	1	2	Avg	1	2	Avg	1	2	Avg
0.0775	0.0691	0.0733	0.2209	0.1977	0.2093	1.1952	1.0127	1.10395	0.0493	0.0456	0.04745	0.138	0.1223	0.13015	0.1212	0.1108	0.116
1.0127	0.9614	0.98705	0.6816	0.6635	0.67255	3.2428	3.2004	3.2216	0.0552	0.0558	0.0555	3.2324	3.155	3.1937	0.1051	0.095	0.10005
1.153	1.0058	1.0794	1.2413	1.1036	1.17245	0.7662	0.6618	0.714	0.0508	0.0537	0.05225	0.724	0.2771	0.50055	0.1584	0.1422	0.1503
0.1301	0.1192	0.12465	0.137	0.1246	0.1308	0.1113	0.0967	0.104	0.0462	0.0461	0.04615	0.0637	0.0587	0.0612	0.0943	0.089	0.09165
0.2321	0.2138	0.22295	0.235	0.2069	0.22095	0.4197	0.3896	0.40465	0.0512	0.0483	0.04975	0.3562	0.29	0.3231	0.1356	0.1212	0.1284
0.1267	0.1196	0.12315	0.1114	0.0943	0.10285	0.0676	0.0588	0.0632	0.0567	0.0514	0.05405	0.0593	0.0565	0.0579	0.0934	0.0926	0.093
0.175	0.1775	0.17625	0.0958	0.096	0.0959	0.063	0.0642	0.0636	0.0509	0.0477	0.0493	0.0654	0.0604	0.0629	0.0835	0.0829	0.0832
0.1022	0.0969	0.09955	0.1235	0.1073	0.1154	0.0551	0.0552	0.05515	0.0629	0.0537	0.0583	0.0603	0.0605	0.0604	0.115	0.1198	0.1174
0.1114	0.1034	0.1074	0.0805	0.0737	0.0771	0.0537	0.0563	0.055	0.0497	0.0487	0.0492	0.0517	0.0492	0.05045	0.0537	0.0553	0.0545
0.3212	0.3237	0.32245	0.1105	0.1109	0.1107	0.0595	0.0589	0.0592	0.052	0.0494	0.0507	0.0613	0.0649	0.0631	0.089	0.0956	0.0923
0.1211	0.1203	0.1207	0.1298	0.1267	0.12825	0.0597	0.0591	0.0594	0.05	0.0502	0.0501	0.0559	0.055	0.05545	0.088	0.0787	0.08335
0.1708	0.1706	0.1707	0.1418	0.1386	0.1402	0.0574	0.0555	0.05645	0.0469	0.0486	0.04775	0.0577	0.0586	0.05815	0.0764	0.0783	0.07735
0.1751	0.2004	0.18775	0.0898	0.0878	0.0888	0.0582	0.0559	0.05705	0.0481	0.0495	0.0488	0.054	0.0544	0.0542	0.0564	0.0576	0.057
0.1087	0.1071	0.1079	0.093	0.0923	0.09265	0.0671	0.0702	0.06865	0.0481	0.0469	0.0475	0.0654	0.0659	0.06565	0.067	0.0641	0.06555
0.1747	0.1757	0.1752	0.2232	0.214	0.2186	0.1002	0.1024	0.1013	0.0561	0.0537	0.0549	0.0691	0.0674	0.06825	0.1125	0.1102	0.11135
0.0943	0.0946	0.09445	0.1213	0.1115	0.1164	0.0556	0.0597	0.05765	0.0516	0.0486	0.0501	0.0511	0.05	0.05055	0.0988	0.1011	0.09995
0.087	0.0891	0.08805	0.1343	0.134	0.13415	0.055	0.0592	0.0571	0.0527	0.052	0.05235	0.0502	0.0483	0.04925	0.1032	0.0963	0.09975
0.09	0.0876	0.0888	0.0864	0.0865	0.08645	0.0626	0.0585	0.06055	0.0492	0.0472	0.0482	0.0681	0.0606	0.06435	0.0516	0.0526	0.0521
0.0684	0.0697	0.06905	0.1062	0.1027	0.10445	0.0573	0.0573	0.0573	0.0454	0.0447	0.04505	0.0586	0.057	0.0578	0.0706	0.0686	0.0696
0.0935	0.091	0.09225	0.105	0.1111	0.10805	0.0558	0.0575	0.05665	0.0568	0.053	0.0549	0.0513	0.0482	0.04975	0.0755	0.0755	0.0755
0.1099	0.1111	0.1105	0.1002	0.1053	0.10275	0.0549	0.0534	0.05415	0.0529	0.0507	0.0518	0.0869	0.0658	0.07635	0.0997	0.1156	0.10765
0.2197	0.2286	0.22415	0.1405	0.1342	0.13735	0.0598	0.0644	0.0621	0.0609	0.0608	0.06085	0.0668	0.0674	0.0671	0.07	0.0696	0.0698
0.0996	0.0983	0.09895	0.1497	0.1536	0.15165	0.0911	0.0952	0.09315	0.0493	0.0488	0.04905	0.0498	0.0484	0.0491	0.0804	0.0765	0.07845
0.2603	0.2763	0.2683	0.0682	0.0695	0.06885	0.0738	0.0768	0.0753	0.0739	0.0693	0.0716	0.0681	0.063	0.06555	0.0572	0.0592	0.0582
0.128	0.1262	0.1271	0.1515	0.1486	0.15005	0.0521	0.0503	0.0512	0.0514	0.0483	0.04985	0.0479	0.0468	0.04735	0.0831	0.0795	0.0813
0.1194	0.1155	0.11745	0.0802	0.0774	0.0788	0.0581	0.0612	0.05965	0.054	0.0552	0.0546	0.0539	0.0548	0.05435	0.0612	0.0627	0.06195
0.0823	0.0804	0.08135	0.1154	0.1133	0.11435	0.061	0.059	0.06	0.0458	0.0447	0.04525	0.1779	0.1591	0.1685	0.0827	0.0845	0.0836
0.1779	0.1782	0.17805	0.1363	0.1295	0.1329	0.0595	0.0663	0.0629	0.0625	0.0565	0.0595	0.072	0.0767	0.07435	0.0969	0.0954	0.09615
0.2586	0.2574	0.258	0.0886	0.0855	0.08705	0.0603	0.0579	0.0591	0.0653	0.067	0.06615	0.0543	0.0559	0.0551	0.0752	0.0733	0.07425
0.2013	0.2006	0.20095	0.1096	0.109	0.1093	0.0677	0.0666	0.06715	0.0799	0.0715	0.0757	0.0609	0.0564	0.05865	0.0999	0.0953	0.0976
0.0722	0.0741	0.07315	0.0932	0.0901	0.09165	0.0612	0.0637	0.06245	0.0476	0.0456	0.0466	0.0612	0.0571	0.05915	0.0522	0.0563	0.05425
0.496	0.4791	0.48755	0.2412	0.2309	0.23605	0.1309	0.1376	0.13425	0.0618	0.0571	0.05945	0.8469	0.8127	0.8298	0.0777	0.0809	0.0793
0.1325	0.1345	0.1335	0.0948	0.0861	0.09045	0.0575	0.0594	0.05845	0.0484	0.0469	0.04765	0.0454	0.0467	0.04605	0.0684	0.0667	0.06755
0.1503	0.1596	0.15495	0.0664	0.0693	0.06785	0.056	0.0645	0.06025	0.0547	0.0547	0.0547	0.0606	0.0536	0.0571	0.0906	0.0903	0.09045
0.3857	0.3835	0.3846	0.0956	0.0947	0.09515	0.0764	0.0795	0.07795	0.0529	0.0526	0.05275	0.054	0.0575	0.05575	0.1122	0.111	0.1116
0.2714	0.2711	0.27125	0.1778	0.171	0.1744	0.0632	0.074	0.0686	0.0605	0.0569	0.0587	0.0515	0.0505	0.051	0.0966	0.0992	0.0979
0.1427	0.1506	0.14665	0.1033	0.1005	0.1019	0.0604	0.0612	0.0608	0.0687	0.0662	0.06745	0.0552	0.0515	0.05335	0.0828	0.0761	0.07945
0.1098	0.1133	0.11155	0.1085	0.1101	0.1093	0.062	0.0631	0.06255	0.0582	0.054	0.0561	0.0558	0.0565	0.05615	0.0841	0.079	0.08155
0.0999	0.0983	0.0991	0.2094	0.2147	0.21205	0.1521	0.1533	0.1527	0.055	0.051	0.053	0.0788	0.0572	0.068	0.0699	0.0698	0.06985
0.1405	0.1501	0.1453	0.066	0.0821	0.07405	0.094	0.1027	0.09835	0.0516	0.0536	0.0526	0.074	0.0704	0.0722	0.0596	0.0758	0.0677
0.1566	0.1713	0.16395	0.1004	0.118	0.1092	0.1333	0.1406	0.13695	0.0445	0.0444	0.04445	0.0554	0.0573	0.05635	0.1069	0.1136	0.11025
0.1917	0.2069	0.1993	0.0735	0.0994	0.08645	0.1124	0.1298	0.1211	0.0633	0.0465	0.0549	0.0516	0.0508	0.0512	0.0898	0.0999	0.09485
0.2551	0.28	0.26755	0.2077	0.2314	0.21955	0.1228	0.141	0.1319	0.0507	0.0506	0.05065	0.1143	0.0943	0.1043	0.0947	0.1033	0.099
0.1795	0.1848	0.18215	0.1614	0.1775	0.16945	0.1108	0.1246	0.1177	0.0464	0.0525	0.04945	0.0533	0.0516	0.05245	0.0563	0.0613	0.0588
0.1254	0.1326	0.129	0.1123	0.1312	0.12175	0.0904	0.0971	0.09375	0.0474	0.0497	0.04855	0.0592	0.0559	0.05755	0.0517	0.0562	0.05395
0.235	0.2493	0.24215	0.1397	0.1531	0.1464	0.1282	0.1433	0.13575	0.0627	0.0655	0.0641	0.052	0.0538	0.0529	0.0912	0.0969	0.09405
0.1036	0.1052	0.1044	0.1617	0.1769	0.1693	0.1077	0.1136	0.11065	0.0438	0.0462	0.045	0.0543	0.0545	0.0544	0.0538	0.0553	0.05455
Early Acute < 1mo
IgM			IgA1			IgG1			IgG2			IgG3			IgG4
1	2	Avg	1	2	Avg	1	2	Avg	1	2	Avg	1	2	Avg	1	2	Avg
2.1002	1.9469	2.02355	0.6796	0.6305	0.65505	3.3962	3.3167	3.35645	0.1264	0.1067	0.11655	3.3761	3.2284	3.30225	0.215	0.2132	0.2141
2.0676	2.0075	2.03755	0.256	0.2412	0.2486	0.8545	0.821	0.83775	0.0591	0.0568	0.05795	0.3045	0.3012	0.30285	0.1173	0.1174	0.11735
0.4219	0.4165	0.4192	1.3261	1.3724	1.34925	0.3507	0.3407	0.3457	0.053	0.0531	0.05305	0.1511	0.1594	0.15525	0.1072	0.1025	0.10485
0.1753	0.1624	0.16885	0.1195	0.1171	0.1183	0.079	0.0738	0.0764	0.0458	0.0451	0.04545	0.0718	0.0671	0.06945	0.0937	0.0908	0.09225
1.1749	1.1939	1.1844	0.3828	0.424	0.4034	0.0758	0.0721	0.07395	0.0604	0.0591	0.05975	0.0595	0.0552	0.05735	0.1151	0.1384	0.12675
1.3806	1.3355	1.35805	0.2138	0.2077	0.21075	2.411	2.2884	2.3497	0.0481	0.048	0.04805	0.0691	0.0658	0.06745	0.1053	0.101	0.10315
1.712	1.6513	1.68165	3.1921	3.2191	3.2056	3.2947	3.2148	3.25475	0.0655	0.064	0.06475	1.6223	1.5635	1.5929	0.1945	0.1768	0.18565
0.4456	0.4246	0.4351	1.9779	2.0518	2.01485	3.0757	3.0724	3.07405	0.1316	0.1051	0.11835	0.5012	0.4944	0.4978	0.1718	0.1768	0.1743
0.3847	0.3694	0.37705	0.3281	0.3143	0.3212	1.4873	1.3774	1.43235	0.0586	0.0589	0.05875	0.9979	0.9015	0.9497	0.1489	0.1472	0.14805
2.27	2.2562	2.2631	2.7418	2.7205	2.73115	2.2602	2.1279	2.19405	0.0638	0.0594	0.0616	0.8692	0.8428	0.856	0.2168	0.2558	0.2363
1.7094	1.7116	1.7105	0.8263	0.8788	0.85255	3.5	3.3649	3.43245	0.0833	0.0815	0.0824	2.8385	2.8619	2.8502	0.1847	0.2442	0.21445
1.78	1.7672	1.7736	1.3235	1.3898	1.35665	3.4154	3.381	3.3982	0.0679	0.0668	0.06735	2.7998	2.8449	2.82235	0.1282	0.1599	0.14405
0.6457	0.657	0.65135	2.7623	2.7449	2.7536	0.5287	0.4842	0.50645	0.058	0.0513	0.05465	0.5395	0.5465	0.543	0.0805	0.0801	0.0803
0.756	0.762	0.759	0.1927	0.1974	0.19505	0.4364	0.4242	0.4303	0.0462	0.0463	0.04625	0.1299	0.1337	0.1318	0.099	0.0911	0.09505
0.266	0.2608	0.2634	0.1483	0.1409	0.1446	0.8821	0.7668	0.82445	0.0456	0.0458	0.0457	0.3644	0.3488	0.3566	0.1125	0.1159	0.1142
0.6886	0.6908	0.6897	1.4438	1.4093	1.42655	0.6451	0.641	0.64305	0.1077	0.1098	0.10875	0.6112	0.6675	0.63935	0.1428	0.1277	0.13525
0.8719	0.8315	0.8517	0.7765	0.778	0.77725	2.1966	2.2245	2.21055	0.0519	0.0512	0.05155	1.0714	1.0979	1.08465	0.113	0.1157	0.11435
1.2369	1.2219	1.2294	0.2511	0.2567	0.2539	0.6555	0.6107	0.6331	0.2104	0.2245	0.21745	0.1487	0.1333	0.141	0.3109	0.3089	0.3099
0.2609	0.2551	0.258	0.2839	0.296	0.28995	0.3455	0.3154	0.33045	0.0478	0.0471	0.04745	0.0849	0.0876	0.08625	0.087	0.0826	0.0848
0.5414	0.545	0.5432	1.3221	1.4183	1.3702	1.703	1.5511	1.62705	0.0548	0.0524	0.0536	0.6008	0.5592	0.58	0.078	0.0778	0.0779
1.664	1.7076	1.6858	2.2714	2.2719	2.27165	3.091	3.0755	3.08325	0.0653	0.0614	0.06335	1.5913	1.5897	1.5905	0.1278	0.1268	0.1273
2.0532	2.0216	2.0374	0.7543	0.7688	0.76155	1.6561	1.402	1.52905	0.0534	0.0506	0.052	0.5028	0.4547	0.47875	0.1237	0.1221	0.1229
1.431	1.4078	1.4194	2.5471	2.4823	2.5147	0.4704	0.4377	0.45405	0.0618	0.0559	0.05885	0.2382	0.2137	0.22595	0.1699	0.1522	0.16105
0.4221	0.4094	0.41575	0.1875	0.1952	0.19135	0.4026	0.3149	0.35875	0.0441	0.0447	0.0444	0.0803	0.081	0.08065	0.0776	0.0902	0.0839
1.109	1.0292	1.0691	0.2459	0.2531	0.2495	1.9744	1.9267	1.95055	0.0528	0.053	0.0529	0.981	0.979	0.98	0.1019	0.1037	0.1028
0.4715	0.478	0.47475	0.2686	0.2634	0.266	0.4619	0.4253	0.4436	0.084	0.0782	0.0811	0.1172	0.1235	0.12035	0.1029	0.1028	0.10285
0.9356	1.0636	0.9996	0.1221	0.1311	0.1266	0.8798	0.8572	0.8685	0.0476	0.0514	0.0495	0.0845	0.0826	0.08355	0.1154	0.1454	0.1304
0.3373	0.3726	0.35495	0.2364	0.2683	0.25235	0.2805	0.2256	0.25305	0.048	0.0489	0.04845	0.338	0.3494	0.3437	0.0896	0.0898	0.0897
0.3124	0.3336	0.323	0.3583	0.3977	0.378	0.476	0.3969	0.43645	0.0534	0.0549	0.05415	0.0852	0.085	0.0851	0.1392	0.1285	0.13385
0.3799	0.4242	0.40205	0.1019	0.1043	0.1031	0.1028	0.0994	0.1011	0.047	0.0466	0.0468	0.0597	0.0593	0.0595	0.0868	0.0878	0.0873
0.189	0.2099	0.19945	0.0818	0.0913	0.08655	1.9788	1.9929	1.98585	0.0473	0.0476	0.04745	0.2729	0.2794	0.27615	0.1131	0.1159	0.1145
0.3979	0.444	0.42095	0.0896	0.0968	0.0932	0.3255	0.2828	0.30415	0.045	0.0466	0.0458	0.0703	0.0649	0.0676	0.0958	0.0952	0.0955
Early Acute > 1 mo
IgM			IgA1			IgG1			IgG2			IgG3			IgG4
1	2	Avg	1	2	Avg	1	2	Avg	1	2	Avg	1	2	Avg	1	2	Avg
1.4078	1.3064	1.3571	0.4452	0.4074	0.4263	2.3245	2.2904	2.30745	0.068	0.0662	0.0671	1.7032	1.6105	1.65685	0.1275	0.1261	0.1268
2.0883	2.0594	2.07385	3.3802	3.3413	3.36075	3.4285	3.4427	3.4356	0.1213	0.1148	0.11805	2.4661	2.5234	2.49475	2.4782	2.4989	2.48855
0.1762	0.1648	0.1705	0.1816	0.1713	0.17645	0.2199	0.2269	0.2234	0.0533	0.0547	0.054	0.0711	0.0771	0.0741	0.116	0.1353	0.12565
0.3022	0.3184	0.3103	0.2538	0.2413	0.24755	3.2941	3.2828	3.28845	0.1581	0.1607	0.1594	2.9855	2.9826	2.98405	0.3916	0.4105	0.40105
2.2642	2.2716	2.2679	2.3328	2.3905	2.36165	3.2252	3.1714	3.1983	0.1458	0.1496	0.1477	3.4004	3.346	3.3732	0.4979	0.5066	0.50225
1.9635	1.8972	1.93035	0.4901	0.4785	0.4843	3.1791	3.1672	3.17315	0.0993	0.1046	0.10195	2.997	2.9618	2.9794	0.147	0.1641	0.15555
1.8758	1.9126	1.8942	1.5501	1.4884	1.51925	3.2893	3.2179	3.2536	0.077	0.082	0.0795	3.1067	3.1309	3.1188	0.1812	0.1958	0.1885
1.1192	1.1232	1.1212	0.4976	0.4905	0.49405	2.6146	2.5181	2.56635	0.1322	0.1326	0.1324	2.9835	2.9592	2.97135	0.1538	0.1702	0.162
0.1452	0.1478	0.1465	0.1716	0.1678	0.1697	0.5962	0.6063	0.60125	0.0956	0.1004	0.098	0.1247	0.1412	0.13295	0.0847	0.0919	0.0883
1.5047	1.4804	1.49255	0.5001	0.4695	0.4848	3.0808	3.0758	3.0783	0.1399	0.1563	0.1481	3.1198	3.0771	3.09845	0.2054	0.2179	0.21165
0.7581	0.7677	0.7629	1.4363	1.5052	1.47075	3.2392	3.1852	3.2122	0.0619	0.0581	0.06	3.0533	3.1148	3.08405	0.1823	0.1598	0.17105
0.369	0.362	0.3655	1.1029	1.1522	1.12755	2.6645	2.6166	2.64055	0.0804	0.0796	0.08	1.3676	1.2704	1.319	0.281	0.2637	0.27235
0.2657	0.2591	0.2624	0.0975	0.0968	0.09715	2.9621	2.9684	2.96525	0.1298	0.1329	0.13135	1.0042	1.0484	1.0263	0.2222	0.2218	0.222
0.4226	0.4	0.4113	0.5784	0.6054	0.5919	3.3962	3.3274	3.3618	0.0642	0.0617	0.06295	2.0133	2.0005	2.0069	0.1435	0.1453	0.1444
1.3339	1.386	1.35995	1.8371	1.8225	1.8298	3.0534	3.0178	3.0356	0.3046	0.2956	0.3001	3.3275	3.3842	3.35585	0.3141	0.3226	0.31835
1.1284	1.1319	1.13015	0.2972	0.3077	0.30245	3.4231	3.4482	3.43565	0.1127	0.1122	0.11245	2.4681	2.4385	2.4533	0.2123	0.2044	0.20835
2.0526	1.9468	1.9997	0.8746	0.8414	0.858	3.2505	3.2905	3.2705	0.0593	0.0577	0.0585	3.0699	2.9646	3.01725	0.1142	0.109	0.1116
0.5092	0.5278	0.5185	0.2803	0.2779	0.2791	3.4284	3.4452	3.4368	0.1875	0.1961	0.1918	3.3222	3.4156	3.3689	3.2647	3.3042	3.28445
0.248	0.2276	0.2378	0.1418	0.1319	0.13685	2.8905	2.9124	2.90145	0.0679	0.068	0.06795	2.9851	3.0086	2.99685	0.1216	0.1187	0.12015
1.8711	1.8779	1.8745	3.0867	3.104	3.09535	3.2729	3.1945	3.2337	0.4623	0.4759	0.4691	3.0722	3.0662	3.0692	0.1933	0.1791	0.1862
0.6101	0.6442	0.62715	0.2831	0.2892	0.28615	3.0513	3.0872	3.06925	0.0635	0.0672	0.06535	2.4056	2.4513	2.42845	0.0862	0.086	0.0861
0.2652	0.3022	0.2837	0.2514	0.2649	0.25815	3.2571	3.195	3.22605	0.0477	0.0479	0.0478	2.2502	2.1935	2.22185	0.1065	0.1098	0.10815
1.6996	1.6899	1.69475	2.0696	2.2351	2.15235	3.4845	3.5048	3.49465	0.0528	0.056	0.0544	0.9471	0.8667	0.9069	0.1489	0.1343	0.1416
0.5067	0.5285	0.5176	0.3322	0.3278	0.33	2.9741	2.9342	2.95415	0.0464	0.047	0.0467	1.3384	1.3135	1.32595	0.1341	0.1301	0.1321
0.9416	0.9859	0.96375	1.3665	1.4028	1.38465	3.4068	3.3607	3.38375	0.2229	0.2211	0.222	3.3184	3.336	3.3272	0.1537	0.1509	0.1523
0.6606	0.6844	0.6725	0.4134	0.4004	0.4069	2.2886	1.8439	2.06625	0.0799	0.0763	0.0781	1.8736	1.9538	1.9137	0.1002	0.0951	0.09765
Early Convalescent
IgM			IgA1			IgG1			IgG2			IgG3			IgG4
1	2	Avg	1	2	Avg	1	2	Avg	1	2	Avg	1	2	Avg	1	2	Avg
0.2505	0.2229	0.2367	0.3161	0.3002	0.30815	3.1474	3.005	3.0762	0.09	0.0825	0.08625	0.0704	0.0718	0.0711	0.1251	0.1242	0.12465
1.3376	1.2892	1.3134	2.4154	2.2965	2.35595	2.9668	2.99	2.9784	0.0647	0.0587	0.0617	3.4985	3.4832	3.49085	0.2346	0.2326	0.2336
0.1203	0.1235	0.1219	0.1583	0.1567	0.1575	0.2473	0.2569	0.2521	0.0604	0.0746	0.0675	0.069	0.0697	0.06935	0.0951	0.0986	0.09685
0.1334	0.134	0.1337	0.1155	0.1125	0.114	0.9898	0.9827	0.98625	0.0482	0.0479	0.04805	0.0649	0.0581	0.0615	0.0839	0.0913	0.0876
0.1481	0.1408	0.14445	0.2503	0.1811	0.2157	0.1462	0.1518	0.149	0.0502	0.0475	0.04885	0.119	0.1322	0.1256	0.0836	0.0819	0.08275
0.16	0.1566	0.1583	0.1179	0.1119	0.1149	0.8836	0.9001	0.89185	0.0576	0.0607	0.05915	0.0668	0.0634	0.0651	0.0919	0.0921	0.092
0.1545	0.1397	0.1471	0.072	0.0718	0.0719	0.2149	0.2105	0.2127	0.0451	0.0456	0.04535	0.0681	0.0696	0.06885	0.0906	0.0902	0.0904
0.0961	0.0949	0.0955	0.2237	0.2096	0.21665	0.65	0.6046	0.6273	0.0974	0.102	0.0997	0.3164	0.3294	0.3229	0.09	0.099	0.0945
0.3173	0.3244	0.32085	0.1383	0.1389	0.1386	1.1167	1.0677	1.0922	0.0575	0.0552	0.05635	0.0894	0.0937	0.09155	0.0946	0.0889	0.09175
0.1949	0.1934	0.19415	0.6509	0.671	0.66095	3.3637	3.3161	3.3399	0.4834	0.4464	0.4649	3.4388	3.4979	3.46835	0.5762	0.5267	0.55145
0.1694	0.1741	0.17175	0.1283	0.1371	0.1327	0.8332	0.7819	0.80755	0.0793	0.0786	0.07895	0.1352	0.1433	0.13925	0.0833	0.0787	0.081
0.1461	0.1433	0.1447	0.0869	0.0872	0.08705	0.2192	0.2122	0.2157	0.0443	0.0426	0.04345	0.0596	0.0568	0.0582	0.0691	0.0663	0.0677
0.7627	0.7813	0.772	0.5281	0.5041	0.5161	3.1574	3.1614	3.1594	0.0551	0.057	0.05605	0.4536	0.4283	0.44095	0.1232	0.1112	0.1172
0.2813	0.2764	0.27885	0.182	0.1756	0.1788	2.9201	2.8906	2.90535	0.0778	0.073	0.0754	3.3352	3.2818	3.3085	0.1434	0.1193	0.13135
0.6272	0.5754	0.6013	0.5825	0.5701	0.5763	3.0714	3.0117	3.04155	0.0744	0.0723	0.07335	0.185	0.1966	0.1908	0.1133	0.113	0.11315
0.4072	0.4047	0.40595	3.1654	3.2038	3.1846	3.0881	3.0502	3.06915	0.085	0.0827	0.08385	3.1152	3.0776	3.0964	0.1416	0.1343	0.13795
0.6248	0.6259	0.62535	1.0837	1.127	1.10535	3.3474	3.3745	3.36095	0.1939	0.192	0.19295	2.9329	2.9313	2.9321	0.1962	0.1777	0.18695
0.2194	0.2252	0.2223	0.0962	0.1017	0.09895	0.7729	0.6659	0.7194	0.0483	0.0483	0.0483	0.1002	0.0984	0.0993	0.1167	0.1084	0.11255
0.0725	0.0726	0.07255	0.126	0.1259	0.12595	0.4268	0.37	0.3984	0.055	0.057	0.056	0.074	0.0693	0.07165	0.103	0.0991	0.10105
0.0736	0.0721	0.07285	0.1066	0.0996	0.1031	0.3431	0.3211	0.3321	0.0461	0.045	0.04555	0.0709	0.0725	0.0717	0.1009	0.0977	0.0993
0.0653	0.0644	0.06485	0.0784	0.0759	0.07715	0.6211	0.5528	0.58695	0.0439	0.0449	0.0444	0.0587	0.0591	0.0589	0.0787	0.0816	0.08015
0.1688	0.1584	0.1636	0.1047	0.11	0.10735	3.0772	3.0743	3.07575	0.1054	0.1019	0.10365	0.8461	0.8042	0.82515	2.6967	2.5811	2.6389
0.3352	0.3493	0.34225	0.1848	0.1882	0.1865	2.2606	2.1503	2.20545	0.0542	0.0547	0.05445	0.1172	0.1249	0.12105	0.1314	0.1306	0.131
0.0872	0.0874	0.0873	0.1993	0.1959	0.1976	1.1893	1.1401	1.1647	0.0537	0.0553	0.0545	0.3064	0.3227	0.31455	0.0907	0.1049	0.0978
0.2296	0.2263	0.22795	0.1807	0.1816	0.18115	3.4006	3.3671	3.38385	0.0566	0.0557	0.05615	0.4087	0.439	0.42385	0.1564	0.1644	0.1604
0.0817	0.0811	0.0814	0.093	0.0905	0.09175	1.8352	1.7824	1.8088	0.0499	0.0496	0.04975	0.4024	0.4	0.4012	0.1414	0.1468	0.1441
0.0708	0.0732	0.072	0.1494	0.1457	0.14755	0.5235	0.5463	0.5349	0.0714	0.0696	0.0705	0.0875	0.0829	0.0852	0.1051	0.0886	0.09685
0.4395	0.4479	0.4437	0.2318	0.2315	0.23165	3.6189	3.585	3.60195	2.2055	2.1748	2.19015	3.6707	3.6252	3.64795	0.9422	0.9933	0.96775
0.1299	0.132	0.13095	0.1044	0.1073	0.10585	0.6334	0.6077	0.62055	0.0594	0.0594	0.0594	0.0987	0.1018	0.10025	0.0868	0.0792	0.083
0.1434	0.1409	0.14215	0.139	0.1448	0.1419	0.3573	0.3519	0.3546	0.065	0.0655	0.06525	0.0623	0.0649	0.0636	0.096	0.0929	0.09445
0.1054	0.1027	0.10405	0.1139	0.1129	0.1134	0.1554	0.1708	0.1631	0.0454	0.0474	0.0464	0.0526	0.0576	0.0551	0.1335	0.1365	0.135
0.1193	0.129	0.12415	0.1507	0.1491	0.1499	0.1487	0.1734	0.16105	0.0475	0.0506	0.04905	0.101	0.1047	0.10285	0.0974	0.0913	0.09435
0.2156	0.2178	0.2167	0.1578	0.159	0.1584	0.1941	0.205	0.19955	0.0631	0.0664	0.06475	0.0799	0.0698	0.07485	0.1218	0.1127	0.11725
0.2343	0.2313	0.2328	1.3107	1.3354	1.32305	1.2484	1.3883	1.31835	0.0551	0.0546	0.05485	2.9578	3.0113	2.98455	0.0962	0.0982	0.0972
0.2265	0.2381	0.2323	0.1461	0.1788	0.16245	0.1188	0.1218	0.1203	0.0569	0.0589	0.0579	0.0775	0.0783	0.0779	0.1032	0.0988	0.101
0.0689	0.0689	0.0689	0.2163	0.2307	0.2235	0.317	0.3347	0.32585	0.0528	0.0491	0.05095	0.0561	0.0553	0.0557	0.1694	0.1497	0.15955
1.3375	1.4596	1.39855	2.115	2.1879	2.15145	2.1356	2.1533	2.14445	0.0514	0.0519	0.05165	1.6487	1.7095	1.6791	0.1309	0.1262	0.12855
0.1077	0.1146	0.11115	0.1602	0.1784	0.1693	0.95	0.8447	0.89735	0.0884	0.0934	0.0909	0.0778	0.0788	0.0783	0.1057	0.1019	0.1038
0.1194	0.1259	0.12265	0.1001	0.1115	0.1058	0.161	0.1571	0.15905	0.0587	0.0624	0.06055	0.0523	0.0578	0.05505	0.0946	0.0996	0.0971
Late Lyme Arthritis
IgM			IgA1			IgG1			IgG2			IgG3			IgG4
1	2	Avg	1	2	Avg	1	2	Avg	1	2	Avg	1	2	Avg	1	2	Avg
0.1386	0.1387	0.13865	0.0802	0.0836	0.0819	2.1765	2.1617	2.1691	0.0455	0.0448	0.04515	0.1225	0.1151	0.1188	0.1033	0.0921	0.0977
0.1372	0.1341	0.13565	0.1667	0.1507	0.1587	1.7144	1.6249	1.66965	0.0776	0.0739	0.07575	0.0858	0.0872	0.0865	0.1549	0.1446	0.14975
0.1407	0.1447	0.1427	0.0808	0.0803	0.08055	0.9732	0.9174	0.9453	0.0581	0.0564	0.05725	0.2401	0.2102	0.22515	0.223	0.2231	0.22305
0.1221	0.1231	0.1226	0.0923	0.0955	0.0939	0.7872	0.8181	0.80265	0.0558	0.0548	0.0553	0.0936	0.0937	0.09365	1.6253	1.507	1.56615
0.3192	0.3111	0.31515	0.765	0.7928	0.7789	3.4366	3.4445	3.44055	0.3985	0.3573	0.3779	0.611	0.5738	0.5924	0.2094	0.2109	0.21015
0.1582	0.1564	0.1573	0.207	0.2069	0.20695	3.0672	3.0021	3.03465	0.0588	0.0581	0.05845	0.1518	0.1458	0.1488	0.136	0.1168	0.1264
0.1077	0.1089	0.1083	0.0869	0.0889	0.0879	0.2802	0.2744	0.2773	0.0484	0.0487	0.04855	0.0781	0.0784	0.07825	0.0582	0.0596	0.0589
1.586	1.6386	1.6123	0.9467	0.9345	0.9406	3.5522	3.5032	3.5277	1.7523	1.7068	1.72955	3.6305	3.7712	3.70085	2.2783	2.2214	2.24985
0.1092	0.1078	0.1085	0.1378	0.1345	0.13615	0.2899	0.2912	0.29055	0.0468	0.049	0.0479	0.0707	0.0803	0.0755	0.0702	0.0639	0.06705
0.4209	0.4536	0.43725	0.13	0.1421	0.13605	2.5724	2.5763	2.57435	0.0647	0.0733	0.069	0.4922	0.3193	0.40575	2.4211	1.9846	2.20285
0.2072	0.2227	0.21495	0.1979	0.2323	0.2151	3.3306	3.2855	3.30805	0.1067	0.1505	0.1286	2.8072	2.9179	2.86255	1.2838	1.1175	1.20065
0.2061	0.2119	0.209	0.1031	0.1122	0.10765	0.9983	0.8794	0.93885	0.0879	0.0904	0.08915	0.3137	0.3467	0.3302	1.3753	1.3111	1.3432
0.2477	0.2698	0.25875	0.1175	0.1399	0.1287	0.8435	0.7074	0.77545	0.095	0.0929	0.09395	0.0673	0.0755	0.0714	0.1596	0.1363	0.14795
0.2297	0.2396	0.23465	0.2017	0.237	0.21935	2.6507	2.5607	2.6057	0.1574	0.1699	0.16365	1.6931	1.8093	1.7512	0.127	0.1284	0.1277
0.1397	0.1518	0.14575	0.1367	0.1579	0.1473	3.0067	3.1275	3.0671	0.0917	0.098	0.09485	0.061	0.0617	0.06135	0.2185	0.23	0.22425
0.1899	0.2037	0.1968	0.4817	0.5124	0.49705	3.2551	3.2809	3.268	0.123	0.1329	0.12795	0.296	0.3086	0.3023	0.7417	0.736	0.73885
0.0935	0.0964	0.09495	0.1274	0.1428	0.1351	0.4838	0.4506	0.4672	0.0548	0.0552	0.055	0.1991	0.2129	0.206	0.1165	0.1198	0.11815
1.4899	1.5845	1.5372	0.6123	0.6397	0.626	3.6766	3.6472	3.6619	1.1462	1.1547	1.15045	3.2248	3.2319	3.22835	1.5227	1.5088	1.51575
PTLDS
IgM			IgA1			IgG1			IgG2			IgG3			IgG4
1	2	Avg	1	2	Avg	1	2	Avg	1	2	Avg	1	2	Avg	1	2	Avg
0.2418	0.2296	0.2357	0.132	0.1124	0.1222	0.1196	0.1228	0.1212	0.08	0.0594	0.0697	0.0797	0.0704	0.07505	0.1239	0.1158	0.11985
0.236	0.2261	0.23105	0.1238	0.1201	0.12195	0.5911	0.5839	0.5875	0.0446	0.0456	0.0451	0.088	0.1049	0.09645	0.1112	0.1033	0.10725
0.1474	0.1442	0.1458	0.1195	0.1222	0.12085	2.0082	2.0629	2.03555	0.0519	0.0568	0.05435	0.1239	0.1336	0.12875	0.0716	0.0787	0.07515
0.2618	0.269	0.2654	0.1654	0.1564	0.1609	0.9951	0.9389	0.967	0.0598	0.057	0.0584	0.0554	0.0521	0.05375	0.135	0.1316	0.1333
0.2292	0.2241	0.22665	0.3328	0.3469	0.33985	3.5168	3.5345	3.52565	0.7973	0.6787	0.738	2.5806	2.5192	2.5499	0.629	0.5966	0.6128
0.1082	0.1041	0.10615	0.1511	0.1454	0.14825	2.4687	2.4977	2.4832	0.062	0.0618	0.0619	1.9813	1.992	1.98665	0.1099	0.1039	0.1069
0.1249	0.123	0.12395	0.3125	0.2886	0.30055	0.1135	0.1151	0.1143	0.0495	0.0491	0.0493	0.0634	0.0641	0.06375	0.0958	0.095	0.0954
0.1195	0.1202	0.11985	0.1149	0.1104	0.11265	0.132	0.1339	0.13295	0.0453	0.0459	0.0456	0.0522	0.052	0.0521	0.0936	0.0988	0.0962
0.1486	0.1513	0.14995	0.2344	0.2204	0.2274	1.2862	1.2433	1.26475	0.0485	0.0484	0.04845	0.0531	0.0552	0.05415	0.0675	0.0664	0.06695
0.085	0.0861	0.08555	0.1692	0.1655	0.16735	2.7891	2.8182	2.80365	0.0626	0.0618	0.0622	1.4101	1.3416	1.37585	0.1279	0.1208	0.12435
0.3262	0.3263	0.32625	1.3168	1.4035	1.36015	1.168	1.1193	1.14365	0.0639	0.0481	0.056	0.0655	0.0595	0.0625	0.105	0.0993	0.10215
0.1239	0.1185	0.1212	0.2827	0.2888	0.28575	3.0776	3.0734	3.0755	0.0988	0.0926	0.0957	3.2111	3.1906	3.20085	0.2994	0.2968	0.2981
0.0723	0.0689	0.0706	0.1589	0.1529	0.1559	0.8229	0.743	0.78295	0.0818	0.0716	0.0767	0.0851	0.0916	0.08835	0.1108	0.1089	0.10985
0.1571	0.1591	0.1581	0.1471	0.147	0.14705	2.1308	2.0957	2.11325	0.0572	0.0535	0.05535	0.0644	0.0614	0.0629	0.0839	0.0851	0.0845
0.8185	0.7886	0.80355	0.1793	0.1796	0.17945	2.6009	2.5636	2.58225	0.0478	0.0483	0.04805	1.6425	1.5194	1.58095	0.1553	0.1509	0.1531
0.4498	0.4462	0.448	0.1598	0.1665	0.16315	1.5438	1.4695	1.50665	0.051	0.0551	0.05305	0.049	0.0473	0.04815	0.1037	0.1035	0.1036
0.0643	0.0585	0.0614	0.0737	0.074	0.07385	0.4249	0.4097	0.4173	0.0513	0.051	0.05115	0.065	0.0644	0.0647	0.073	0.0803	0.07665
0.0798	0.0761	0.07795	0.0969	0.0931	0.095	0.3678	0.3646	0.3662	0.0467	0.048	0.04735	0.0705	0.0684	0.06945	0.0588	0.0607	0.05975
0.1134	0.1085	0.11095	0.1319	0.1193	0.1256	0.5901	0.6017	0.5959	0.0874	0.0776	0.0825	0.0931	0.0903	0.0917	0.0972	0.096	0.0966
0.2294	0.2261	0.22775	0.1106	0.1086	0.1096	0.1929	0.2012	0.19705	0.052	0.0493	0.05065	0.0787	0.0768	0.07775	0.0967	0.0975	0.0971
0.1827	0.1876	0.18515	0.176	0.1737	0.17485	0.946	0.9401	0.94305	0.0593	0.056	0.05765	0.0861	0.0855	0.0858	0.0877	0.0861	0.0869
0.0834	0.0863	0.08485	0.1685	0.1661	0.1673	1.4881	1.4361	1.4621	0.0542	0.054	0.0541	0.0785	0.0775	0.078	0.1948	0.1743	0.18455
0.0925	0.0964	0.09445	0.1629	0.1668	0.16485	0.1189	0.1133	0.1161	0.0501	0.0504	0.05025	0.0607	0.0611	0.0609	0.0678	0.0663	0.06705
0.0608	0.0588	0.0598	0.0906	0.0903	0.09045	0.1362	0.1403	0.13825	0.0522	0.0498	0.051	0.0518	0.0507	0.05125	0.09	0.0909	0.09045
0.2164	0.2219	0.21915	0.1135	0.1071	0.1103	3.0909	3.0897	3.0903	0.0672	0.0605	0.06385	0.0894	0.0868	0.0881	0.102	0.0956	0.0988

## Sheet: Fig 3
Source data used in Fig 3
IgM
Control	Blinded	Acute<1mo	Acute>1mo	Conv	Lyme Arthritis	PTLDS
0	4.26	56.25	69.23	12.82	11.11	4
IgA1
Control	Blinded	Acute<1mo	Acute>1mo	Conv	Lyme Arthritis	PTLDS
0	4.26	71.88	84.62	33.33	38.89	20
IgG1
Control	Blinded	Acute<1mo	Acute>1mo	Conv	Lyme Arthritis	PTLDS
0	17.02	90.63	100	100	100	76
IgG2
Control	Blinded	Acute<1mo	Acute>1mo	Conv	Lyme Arthritis	PTLDS
0	0	0	3.85	5.13	11.11	4
IgG3
Control	Blinded	Acute<1mo	Acute>1mo	Conv	Lyme Arthritis	PTLDS
5	14.89	62.5	92.31	41.03	66.67	24
IgG4
Control	Blinded	Acute<1mo	Acute>1mo	Conv	Lyme Arthritis	PTLDS
0	0	12.5	38.46	12.82	55.56	12
