# Supplementary material for: Class and isotype of VlsE-specific antibody differentiates Lyme disease stage
Source: J Clin Microbiol. 2025 Jul 15;63(8):e00347-25. doi: 10.1128/jcm.00347-25 (PMC12345165; doi:10.1128/jcm.00347-25)
Supplement: Supplemental material — Optimization for secondary antibody dilution. [file jcm.00347-25-s0003.xlsx]

## Sheet: IgM
Optimization for secondary antibody dilution IgM/VlsE
VlsE
IgM	2021-10-06
1:10000	1	2	Avg	SD
BLANK HUMAN	0.0481	0.0481	0.0481	0
HMN409179	0.9765	0.9526	0.96455	0.0168999
HMN409180	0.7824	0.774	0.7782	0.0059397
HMN409181	1.5173	1.5337	1.5255	0.0115966
HMN409182	2.266	2.3288	2.2974	0.0444063
HMN409183	0.718	0.7979	0.75795	0.0564978
24	3.3826	3.2841	3.33335	0.06965
25	3.4969	3.4986	3.49775	0.00120208
IgM
1:30000	1	2	Avg	SD
BLANK HUMAN	0.0453	0.045	0.04515	0.000212132
HMN409179	0.3963	0.4056	0.40095	0.00657609
HMN409180	0.3569	0.3287	0.3428	0.0199404
HMN409181	0.7091	0.6781	0.6936	0.0219203
HMN409182	1.1951	1.1288	1.16195	0.0468812
HMN409183	0.3502	0.3332	0.3417	0.0120208
24	2.6765	2.7093	2.6929	0.0231931
25	3.1625	3.1764	3.16945	0.00982878
IgM
1:50000	1	2	Avg	SD
BLANK HUMAN	0.043	0.0459	0.04445	0.00205061
HMN409179	0.2892	0.2857	0.28745	0.00247487
HMN409180	0.2369	0.2577	0.2473	0.0147078
HMN409181	0.4503	0.4748	0.46255	0.0173241
HMN409182	0.7539	0.8	0.77695	0.0325976
HMN409183	0.2234	0.2422	0.2328	0.0132936
24	1.9335	2.0007	1.9671	0.0475176
25	2.7039	2.7866	2.74525	0.0584777
IgM	2021-10-06						IgM	2022-02-10			SD
1:75000	1	2	Avg	SD			1:75000	1	2	Avg	7.07107e-05
BLANK HUMAN	0.0472	0.0463	0.04675	0.000636396			BLANK HUMAN	0.0415	0.0416	0.04155	0.00869741
HMN409179	0.2232	0.226	0.2246	0.0019799			HMN409179	0.1172	0.1049	0.11105	0.0114551
HMN409180	0.2019	0.1897	0.1958	0.0086267			HMN409180	0.1387	0.1225	0.1306	0.00982878
HMN409181	0.3573	0.3662	0.36175	0.00629325			HMN409181	0.1682	0.1543	0.16125	0.0108894
HMN409182	0.559	0.5677	0.56335	0.00615183			HMN409182	0.2707	0.2553	0.263	0.0053033
HMN409183	0.1867	0.184	0.18535	0.00190919			HMN409183	0.0917	0.0842	0.08795	0.0717006
24	1.301	1.345	1.323	0.0311127			24	1.4078	1.3064	1.3571	0.0204354
25	2.0227	1.9868	2.00475	0.0253851			25	2.0883	2.0594	2.07385
IgM
1:100000	1	2	Avg	SD
BLANK HUMAN	0.0422	0.0423	0.04225	7.07107e-05
HMN409179	0.163	0.1755	0.16925	0.00883883
HMN409180	0.155	0.1598	0.1574	0.00339411
HMN409181	0.2589	0.2731	0.266	0.0100409
HMN409182	0.3849	0.4083	0.3966	0.0165463
HMN409183	0.1387	0.1417	0.1402	0.00212132
24	0.9203	0.9204	0.92035	7.07107e-05
25	1.4496	1.4809	1.46525	0.0221324

## Sheet: IgA1
Optimization for secondary antibody dilution IgA1/VlsE
IgA1	2021-10-07						2022-02-10
1:500	1	2	Avg	SD
BLANK HUMAN	0.0585	0.0559	0.0572	0.00183848	0.2447
HMN409179	0.2462	0.2026	0.2244	0.0308299
HMN409180	0.3383	0.3022	0.32025	0.0255266
HMN409181	0.2574	0.2201	0.23875	0.0263751
HMN409182	0.2609	0.2491	0.255	0.00834386
HMN409183	0.1924	0.1778	0.1851	0.0103238	2.18538
24	0.845	0.8171	0.83105	0.0197283	S/N
25	3.5466	3.5328	3.5397	0.00975807	8.93083
IgA1							IgA1				SD
1:1000	1	2	Avg	SD			1:1000	1	2	Avg	0.00120208
BLANK HUMAN	0.0593	0.061	0.06015	0.00120208	0.14677		BLANK HUMAN	0.0468	0.0451	0.04595	0.0101823
HMN409179	0.1324	0.1291	0.13075	0.00233345			HMN409179	0.0929	0.1073	0.1001	0.00735391
HMN409180	0.1941	0.1828	0.18845	0.00799031			HMN409180	0.1332	0.1228	0.128	0.0140714
HMN409181	0.1457	0.1484	0.14705	0.00190919			HMN409181	0.1076	0.0877	0.09765	0.00360624
HMN409182	0.1538	0.1534	0.1536	0.000282843			HMN409182	0.0959	0.0908	0.09335	0.00615183
HMN409183	0.1132	0.1148	0.114	0.00113137	1.9274		HMN409183	0.0894	0.0807	0.08505	0.0267286
24	0.5046	0.4667	0.48565	0.0267993	S/N		24	0.4452	0.4074	0.4263	0.0275065
25	3.3465	3.3918	3.36915	0.0320319	13.1321		25	3.3802	3.3413	3.36075
IgA1
1:2000	1	2	Avg	SD
BLANK HUMAN	0.0445	0.0428	0.04365	0.00120208	0.10741
HMN409179	0.0993	0.1019	0.1006	0.00183848
HMN409180	0.1378	0.1343	0.13605	0.00247487
HMN409181	0.1066	0.1021	0.10435	0.00318198
HMN409182	0.1116	0.1113	0.11145	0.000212132
HMN409183	0.0842	0.085	0.0846	0.000565685	1.72765
24	0.3225	0.3138	0.31815	0.00615183	S/N
25	3.1041	3.1702	3.13715	0.0467398	16.0846

## Sheet: IgG1
Optimization for secondary antibody dilution IgG1/VlsE
1:500							1:1000							1:2000
	1	2	Avg	SD				1	2	Avg	SD				1	2	Avg	SD
BLANK HUMAN	0.0504	0.0544	0.0524	0.00282843			BLANK HUMAN	0.0448	0.0456	0.0452	0.000565685			BLANK HUMAN	0.0463	0.0451	0.0457	0.000848528
HMN409179	0.1505	0.1266	0.13855	0.0168999			HMN409179	0.0882	0.0811	0.08465	0.00502046			HMN409179	0.0756	0.062	0.0688	0.00961665
HMN409180	0.186	0.1658	0.1759	0.0142836			HMN409180	0.0989	0.0947	0.0968	0.00296985			HMN409180	0.0794	0.0668	0.0731	0.00890955
HMN409181	0.238	0.2139	0.22595	0.0170413			HMN409181	0.1322	0.1272	0.1297	0.00353553			HMN409181	0.0987	0.0829	0.0908	0.0111723
24	3.4328	3.3914	3.4121	0.0292742			24	3.0683	3.0152	3.04175	0.0375474			24	2.3245	2.2904	2.30745	0.0241123
49	3.7459	3.7164	3.73115	0.0208597			49	3.5644	3.5528	3.5586	0.00820244			49	3.2893	3.2179	3.2536	0.0504874
72	3.6214	3.6217	3.62155	0.000212132			72	3.4772	3.4882	3.4827	0.00777817			72	3.2505	3.2905	3.2705	0.0282843
PTLDS-3	3.4585	3.4464	3.45245	0.00855599			PTLDS-3	3.2026	3.2183	3.21045	0.0111016			PTLDS-3	2.0082	2.0629	2.03555	0.0386787
PTLDS-6	3.5165	3.4783	3.4974	0.0270115			PTLDS-6	3.2546	3.2624	3.2585	0.00551543			PTLDS-6	2.4687	2.4977	2.4832	0.0205061
PTLDS-10	3.5376	3.5063	3.52195	0.0221324			PTLDS-10	3.2195	3.2657	3.2426	0.0326683			PTLDS-10	2.7891	2.8182	2.80365	0.0205768
PTLDS-15	3.4509	3.4469	3.4489	0.00282843			PTLDS-15	3.1248	3.1774	3.1511	0.0371938			PTLDS-15	2.6009	2.5636	2.58225	0.0263751
LA-7	0.874	0.8636	0.8688	0.00735391			LA-7	0.4582	0.4707	0.46445	0.00883883			LA-7	0.2802	0.2744	0.2773	0.00410122
LA-8	3.8764	3.8932	3.8848	0.0118794			LA-8	3.7396	3.7754	3.7575	0.0253144			LA-8	3.5522	3.5032	3.5277	0.0346482
LA-11	3.7207	3.6579	3.6893	0.0444063			LA-11	3.5273	3.5448	3.53605	0.0123744			LA-11	3.3306	3.2855	3.30805	0.0318905
LA-14	3.4775	3.4391	3.4583	0.0271529			LA-14	3.1852	3.1694	3.1773	0.0111723			LA-14	2.6507	2.5607	2.6057	0.0636396

## Sheet: IgG2
Optimization for secondary antibody dilution IgG2/VlsE
IgG2 1:1000	1	2	Avg	SD		IgG2 1:2000	1	2	Avg	SD
BLANK HUMAN	0.0816	0.0793	0.08045	0.00162635		BLANK HUMAN	0.0645	0.0642	0.06435	0.000212132
HMN409179	0.0918	0.1014	0.0966	0.00678823		HMN409179	0.0878	0.0777	0.08275	0.00714178
HMN409180	0.1001	0.1036	0.10185	0.00247487		HMN409180	0.0736	0.0785	0.07605	0.00346482
HMN409181	0.6269	0.6007	0.6138	0.0185262		HMN409181	0.3729	0.3794	0.37615	0.00459619
25	0.2881	0.3093	0.2987	0.0149907		25	0.1748	0.1884	0.1816	0.00961665
35	0.3938	0.3737	0.38375	0.0142128		35	0.2278	0.2362	0.232	0.0059397
LA-16	0.3763	0.3874	0.38185	0.00784889		LA-16	0.2221	0.2397	0.2309	0.0124451
LA-18	3.1406	3.083	3.1118	0.0407294		LA-18	2.3067	2.3878	2.34725	0.0573464
IgG2 1:3000	1	2	Avg	SD		IgG2 1:4000	1	2	Avg	SD
BLANK HUMAN	0.0632	0.0624	0.0628	0.000565685		BLANK HUMAN	0.0421	0.0418	0.04195	0.000212132
HMN409179	0.0664	0.0674	0.0669	0.000707107		HMN409179	0.0453	0.0428	0.04405	0.00176777
HMN409180	0.0662	0.0661	0.06615	7.07107e-05		HMN409180	0.0449	0.044	0.04445	0.000636396
HMN409181	0.268	0.2268	0.2474	0.0291328		HMN409181	0.1858	0.1692	0.1775	0.011738
25			contam			25	0.1213	0.1148	0.11805	0.00459619
35			contam			35	0.1458	0.1496	0.1477	0.00268701
LA-16	0.1904	0.1738	0.1821	0.011738		LA-16	0.123	0.1329	0.12795	0.00700036
LA-18	1.8667	1.7866	1.82665	0.0566393		LA-18	1.1462	1.1547	1.15045	0.00601041

## Sheet: IgG3
Optimization for secondary antibody dilution IgG3/VlsE
Anti VlsE IgG3 1:1000		2021-03-18
	1	2	Avg	SD
BLANK HUMAN	0.0456	0.0453	0.04545	0.000212132
HMN409179	0.0761	0.0586	0.06735	0.0123744
HMN409180	0.0669	0.0549	0.0609	0.00848528
HMN409181	0.0894	0.0805	0.08495	0.00629325
HMN409182	0.0561	0.0536	0.05485	0.00176777
HMN409183	0.0668	0.0617	0.06425	0.00360624
24	1.7032	1.6105	1.65685	0.0655488
25	2.4661	2.5234	2.49475	0.0405172

## Sheet: IgG4
Optimization for secondary antibody dilution IgG4/IR6 peptide
		1:1000
		1	2	Avg	SD
	BLANK HUMAN	0.056	0.0594	0.0577	0.00240416
BioIVT healthy	HMN409179	0.0638	0.0627	0.06325	0.000777817
	HMN409180	0.0858	0.0846	0.0852	0.000848528
	HMN409181	0.0746	0.0773	0.07595	0.00190919
Biobank	LD168	0.0733	0.0751	0.0742	0.00127279
Wong sera	24	0.1047	0.1097	0.1072	0.00353553
	49	0.1124	0.1082	0.1103	0.00296985
	72	0.1331	0.1258	0.12945	0.00516188
PTLDS	PTLDS-1	0.1258	0.1303	0.12805	0.00318198
	PTLDS-2	0.0913	0.0871	0.0892	0.00296985
	PTLDS-3	0.0621	0.0611	0.0616	0.000707107
	PTLDS-4	0.1615	0.1688	0.16515	0.00516188
	PTLDS-5	0.0875	0.0869	0.0872	0.000424264
	PTLDS-6	0.0824	0.084	0.0832	0.00113137
	PTLDS-10	0.0802	0.082	0.0811	0.00127279
	PTLDS-15	0.1417	0.1483	0.145	0.0046669
LA	LA-1	0.098	0.0909	0.09445	0.00502046
	LA-2	0.085	0.0887	0.08685	0.0026163
	LA-3	0.2528	0.2564	0.2546	0.00254558
	LA-4	0.2186	0.2226	0.2206	0.00282843
	LA-7	0.0627	0.0705	0.0666	0.00551543
	LA-8	0.2126	0.237	0.2248	0.0172534
	LA-11	0.1746	0.1723	0.17345	0.00162635
	LA-14	0.1088	0.1037	0.10625	0.00360624
